# Supplementary material for: Unveiling the antimicrobial, biofilm inhibition, and photoprotective potential of Bupleurum falcatum L. for dermatological applications
Source: EXCLI J. 2025 Jul 11;24:779–96. doi: 10.17179/excli2025-8344 (PMC12381368; doi:10.17179/excli2025-8344)
Supplement: Supplementary information [file EXCLI-24-779-s-001.xlsx]

## Sheet: Supplementary Table 1
	Supplementary Table 1: Compound names, retention times (tR, min), molecular formulas, MS data (calculated and exact masses, as well as mean mass accuracy – Δ mDa), major MS2 fragment ions of the compounds
No	name	rt	formula, M-H	exact mass	mz	ppm	ms2	USA 100	USA 50	M
Benzoic caids
1	Gallic acid	0.646357	C7H5O5	169.014	169.014	-0.771353	125.02459(39), 151.00385(100), 169.01440(88)	5.40756e+07	5.11763e+07	5.46225e+07
2	Dihydroxybenzoic acid hexoside	0.719388	C13H15O8	299.077	299.077	-0.817998	93.03465(33), 137.02452(100)	1.7196e+07	1.48301e+07	1.85514e+07
3	Dihydroxybenzoic acid	1.1939	C7H5O4	153.019	153.019	-0.408703	109.02963(100), 153.01955(37)	4.51199e+08	3.48307e+08	5.29595e+08
4	Hydroxybenzoic acid 1	2.42078	C7H5O3	137.024	137.025	-0.87699	93.03465(9), 137.02451(100)	6.7014e+07	1.9115e+06	9.19144e+07
5	Hydroxybenzoic acid 2	6.51072	C7H5O3	137.024	137.025	-1.13601	93.03465(100), 137.02457(69)	1.53074e+07	5.76801e+06	1.15869e+07
Cinnamic acids
6	1-O-Caffeoylquinic acid	0.618365	C16H17O9	353.088	353.087	1.26289	179.03516(4), 191.05627(100)	4.30575e+09	4.38668e+09	3.91395e+09
7	Caffeoylquinic acid hexoside	0.702485	C22H27O14	515.141	515.141	-0.205504	135.04524(13), 173.04572(45), 179.03511(84), 191.05627(100), 353.08759(15)	1.21184e+07	1.37321e+07	1.61072e+07
8	5-O-Caffeoylquinic acid	5.02887	C16H17O9	353.088	353.087	1.51598	191.05621(100)	1.55337e+10	1.62201e+10	1.40776e+10
9	Caffeic acid	5.08125	C9H7O4	179.035	179.035	-0.281154	135.04527(100), 179.03532(22)	2.7846e+07	3.59146e+07
10	p-Coumaric acid	5.13423	C9H7O3	163.04	163.04	-0.485956	119.05041(100), 163.04036(12)	5.16704e+07	5.17158e+07	4.2067e+07
11	p-Coumaric acid hexoside	5.1389	C15H17O8	325.093	325.093	-0.515115	119.05034(47), 163.04018(100)	1.56035e+08	1.56401e+08	1.39508e+08
12	5-O-Caffeoylshikimic acid	5.5292	C16H15O8	335.077	335.077	-0.764129	135.04533(42), 137.02451(11), 155.03566(10), 161.02461(54), 179.03519(100)	1.22497e+07	1.99038e+07	1.48752e+07
13	4-p-Coumaroylquinic acid	5.5596	C16H17O8	337.093	337.093	-0.510003	93.03462(15), 163.04013(10), 173.04558(14), 191.05617(100)	1.18125e+08	1.77174e+08	1.02047e+08
14	4-p-Feruloylquinic acid	5.7726	C17H19O9	367.103	367.103	1.19588	93.03466(24), 173.04573(18), 191.05627(100), 193.05069(10)	4.54155e+08	4.88072e+08	5.01267e+08
15	5-p-Coumaroylquinic acid	5.85863	C16H17O8	337.093	337.093	-0.556563	191.05620(100)	7.3042e+07	6.22201e+07	8.07748e+07
16	Dicaffeoylquinic acid	6.34738	C25H23O12	515.12	515.12	-0.250245	135.04526(11), 173.04570(11), 179.03511(74), 191.05626(100), 353.08749(11)	2.62877e+09	2.80018e+09	3.10122e+09
17	Cinnamic acid	6.58327	C9H7O2	147.045	147.045	0.12421	103.05551(54), 119.05023(7), 129.01958(11), 147.04517(100)	2.52422e+07	3.59526e+07	2.54436e+07
18	Feruloyl-caffeoylquinic acid 1	6.733	C26H25O12	529.135	529.136	-1.07419	135.04533(12), 173.04573(25), 179.03519(47), 191.05635(100), 193.05084(51)	1.55768e+08	1.80796e+08	1.79233e+08
19	Feruloyl-caffeoylquinic acid 2	6.85708	C26H25O12	529.135	529.136	-0.881678	135.04538(8), 173.04572(100), 179.03519(47), 191.05630(43), 193.05084(14)	6.09931e+07	5.96299e+07	6.227e+07
Flavonoid glycosides
20	Quercetin 3-O-(6"-rhamnosyl)-hexoside-7-O-[6"-(5-hydroxyferuloyl)]-hexoside	5.07523	C43H47O25	963.241	963.241	-0.274156	178.99832(3), 300.02768(85), 301.03537(60), 609.14606(100)	4.69699e+08	1.4557e+08	3.87057e+08
21	Isorhamnetin 3-O-(6"-rhamnosyl)-hexoside-7-O-hexoside	5.51377	C34H41O21	785.215	785.214	0.938545	300.02762(3), 314.04355(24), 315.05124(100), 476.09695(9), 623.16248(30)	1.19563e+07	3.19421e+07	4.506e+07
22	Quercetin 3-O-(6"-rhamnosyl)-hexoside-7-O-(6"-acetyl)-hexoside	5.6297	C35H41O22	813.209	813.21	-0.368338	178.99947(3), 300.02774(90), 301.03546(58), 609.14655(100)	9.86651e+07	6.40522e+07	7.82513e+07
23	Quercetin 3-O-(6"-rhamnosyl)-hexoside-7-O-(6"-sinapoyl)-hexoside	5.7726	C44H49O25	977.257	977.257	-0.487258	178.99867(3), 300.02777(96), 301.03543(65), 609.14624(100)	5.23579e+08	6.21699e+08	596612417
24	Quercetin 3-O-(6"-rhamnosyl)-hexoside	5.98967	C27H29O16	609.146	609.146	-0.202783	151.00401(3), 300.02777(100), 301.03555(45)	1.68124e+10	1.48157e+10	1.44889e+10
25	Quercetin 3-O-hexoside	6.11355	C21H19O12	463.088	463.088	0.229534	300.02786(100), 301.03564(38)	1.42038e+09	1.33292e+09	1.29523e+09
26	Kaempferol 3-O-(6"-rhamnosyl)-hexoside	6.22122	C27H29O15	593.151	593.152	-0.78647	284.03284(68), 285.04056(100)	5.03472e+08	5.01885e+08	4.92267e+08
27	Quercetin 3-O-pentoside	6.22122	C20H17O11	433.078	433.077	0.627802	113.02455(26), 183.10284(58), 249.06180(28), 300.02789(100), 301.03558(37)	2.76919e+07	2.00542e+07	2.35979e+07
28	Quercetin 3-O-(6"-malonyl)-hexoside	6.22925	C24H21O15	549.089	549.089	-0.207778	151.03992(3), 300.02777(100), 301.03540(33)	1.0177e+08	1.14236e+08	8.23516e+07
29	Quercetin 3-O-(6"-acetyl)-hexoside	6.23963	C23H21O13	505.099	505.099	0.100589	271.02487(3), 300.02783(100), 301.03549(28)	1.09441e+08	8.68055e+07	7.82664e+07
30	Isorhamnetin 3-O-(6"-rhamnosyl)-hexoside	6.26795	C28H31O16	623.162	623.162	-0.477427	299.01956(8), 300.02792(10), 314.04346(55), 315.05115(100)	9.90148e+09	1.02786e+10	9.83106e+09
31	Isorhamnetin 3-O-hexoside	6.3845	C22H21O12	477.104	477.104	-0.489602	271.02530(6), 285.04065(6), 314.04349(100), 315.05087(11), 477.10403(26)	6.85728e+08	7.78305e+08	7.11755e+08
32	Eriodictyol 7-O-hexoside	6.48409	C21H21O11	449.109	449.11	-1.73241	135.04527(17), 151.00385(100), 287.05649(60)	2.08098e+07	2.21348e+07	2.33998e+07
33	Kaempferol 3-O-rhamnoside	6.63987	C21H19O10	431.098	431.098	0.210611	227.03526(3), 255.03011(9), 284.03271(96), 285.04047(100)	1.855e+08	1.86691e+08	1.95497e+08
34	Isorhamnetin 3-O-(6"-acetyl)-hexoside	6.55992	C24H23O13	519.114	519.114	-0.0763867	299.01993(24), 300.02759(9), 314.04340(100), 315.05124(48), 357.13412(33)	2.89803e+08	3.40382e+08	2.64154e+08
35	Isorhamnetin 3-O-pentoside	6.57308	C21H19O11	447.093	447.093	-0.341269	285.04138(10), 300.02786(96), 301.03558(20), 314.04346(100), 315.05124(9)	7.12649e+07	1.22613e+08	7.14265e+07
36	Tricin 7-O-hexoside	6.7491	C23H23O12	491.12	491.12	-0.92759	151.00386(13), 313.03555(100), 328.06100(4), 329.06778(6), 476.09589(23)	4.33578e+07	2.99737e+06	1.89715e+07
37	Pentahydroxy-dimethoxyflavone hexoside	6.76632	C25H27O15	567.136	567.135	0.763105	329.03036(11), 343.04453(11), 344.05341(47), 359.07697(100)	2.54569e+08	1.75088e+07	1.13072e+08
38	Quercetin 3-O-(6′′-coumaroyl)-hexoside	6.79978	C30H25O14	609.125	609.125	0.51267	178.99863(3), 300.02780(100), 301.03546(50), 463.08844(17), 609.14532(10)	2.52366e+08	2.27804e+08	2.10057e+08
39	Isorhamnetin 3-O-rhamnoside	6.83039	C22H21O11	461.109	461.109	-0.524032	271.02527(6), 285.04028(6), 286.0477(6), 314.04340(100), 315.05093(8)	2.36665e+07	2.50259e+07	2.4155e+07
40	Isorhamnetin 3-O-(6′′-coumaroyl)-hexoside	7.08143	C31H27O14	623.141	623.14	1.78803	145.02965(7), 299.01953(13), 300.02771(12), 314.04361(67), 315.05127(100)	4.10479e+07	4.19726e+07	4.02422e+07
41	Quercetin 3-O-(6′′-cinnamoyl)-hexoside	7.55106	C30H25O13	593.13	593.131	-0.995292	178.99849(4), 271.02505(4), 285.04080(19), 300.02780(100), 301.03546(55)	3.32999e+07	3.21665e+07	3.64913e+07
42	Kaempferol 3-O-(2′′-coumaroyl)-rhamnoside	7.78527	C30H25O12	577.135	577.136	-0.6708	145.02962(6), 163.04034(4), 284.0329(31), 285.04062(100)	5.87065e+08	5.1839e+08	5.68445e+08
43	Kaempferol 3-O-(2′′-coumaroyl-3"-acetyl)-rhamnoside	8.38687	C32H27O13	619.146	619.146	-0.775458	255.02985(7), 284.03287(100), 285.04065(69)	1.02528e+07	1.36407e+07	1.40267e+07
44	Kaempferol 3-O-(2′′,3′′-di-coumaroyl)-rhamnoside	8.56848	C39H31O14	723.172	723.172	-0.665445	119.05022(4), 145.0296(44), 163.04019(16), 284.03287(7), 285.04062(100)	9.34054e+08	8.08423e+08	8.65878e+08
45	Kaempferol 3-O-(2′′-coumaroyl-3"-feruloyl)-rhamnoside	8.56848	C40H33O16	769.177	769.178	-0.946397	119.05052(4), 145.02962(44), 163.04001(14), 284.03348(5), 285.04095(100)	1.8374e+08	1.63595e+08	1.70816e+08
Flavonoid aglycones
46	Quercetin	7.07643	C15H9O7	301.035	301.036	-0.957969	121.02959(15), 151.00385(100), 178.99873(54), 273.04065(11)	5.03667e+09	3.88103e+09	2.94158e+09
47	Kaempferide	7.49537	C16H11O6	299.056	299.056	-1.24211	271.02509(8), 284.03281(100)	1.54913e+07	4.04579e+06	7.89695e+06
48	Kaempferol	7.52148	C15H9O6	285.04	285.041	-1.07997	285.04074(100)	1.06773e+08	9.10292e+07	9.28512e+07
49	Isorhamnetin	7.59487	C16H11O7	315.051	315.051	-0.96995	300.02780(100), 315.05136(73)	3.7401e+09	2.94322e+09	2.5536e+09
50	Tricin	7.73151	C17H13O7	329.067	329.067	-0.82089	299.02005(81), 314.04337(100)	2.32681e+07		9.14552e+06
51	Arcapillin	7.80585	C18H15O8	359.077	359.077	0.927607	286.01218(5), 301.03555(17), 314.00699(8), 329.03052(100), 344.05344(81)	6.76682e+07	3.24946e+06	2.33602e+07
52	Daidzein	8.42158	C15H9O4	253.051	253.051	-0.826145	253.05092(100)	4.93248e+06	1.60047e+07	4.87501e+06
53	Apigenin	8.55513	C15H9O5	269.046	269.046	-0.515143	269.04578(100)	2.01016e+07	6.47989e+07	7.96264e+06
Saponins
54	Saikosaponin D	8.37685	C42H67O13	779.459	779.457	2.14186	101.02453(28), 113.02457(11), 145.05077(22), 617.40631(100)	5.32439e+07	5.72726e+07	6.51508e+07
55	Malonyl salikosaponin A	8.55982	C45H69O16	865.459	865.459	-0.40963	101.02454(15), 127.04024(11), 145.05077(18), 617.40631(100), 779.45862(39)	4.42502e+08	4.46367e+08	6.57178e+08
56	Acetyl-malonyl salikosaponin A	8.78387	C47H71O17	907.47	907.47	-0.487824	101.02457(18), 127.04021(27), 619.41235(100), 763.45569(31), 781.46545(83)	5.92207e+08	6.01532e+08	1.00595e+09
57	Malonyl-dihydrosaikosaponin D	9.33638	C45H71O16	867.475	867.473	1.5787	101.02458(16), 127.04021(17), 617.40625(100), 761.44867(16), 779.45898(80)	9.64894e+08	1.12217e+09	1.52049e+09
58	Clinopodiside I	11.5075	C36H57O9	633.401	633.401	-0.419366	78.95911(100), 145.02917(39), 255.2336(45), 425.34393(30), 587.39386(78)	1.83651e+07	1.02881e+07	5.49056e+07
59	Saikogenin Q	12.0514	C30H47O5	487.343	487.345	-3.8069	164.07227(37), 206.08223(41), 227.20279(100), 339.19913(73)	3.31172e+06	6.09598e+06	2.9603e+06
60	Prosaikogenin G or F	12.8294	C36H57O8	617.406	617.406	-0.578158	78.95924(100), 145.03009(56), 152.99606(68), 255.23468(38), 279.23227(37)	1.24318e+07	1.28596e+07	1.57731e+07
Other metabolites
61	Citric acid	0.611907	C6H7O7	191.02	191.02	-0.752573	85.02959(11), 87.00887(5), 111.00890(7), 191.05629(100)	5.9888e+08	3.19106e+09	1.08973e+09
62	Shikimic acid	0.623023	C7H9O5	173.046	173.046	-0.293792	73.02958(56), 85.02957(81), 93.03467(66), 111.00891(100), 137.02458(30)	1.62567e+08	1.42314e+08	1.19096e+08
63	Pinellic acid	7.85537	C18H33O5	329.233	329.234	-0.804419	139.11301(29), 171.10281(73), 211.13409(42), 229.14462(32), 329.23367(100)	3.48749e+09	2.65664e+09	3.23876e+09
64	Ketopinoresinol	7.11383	C20H19O7	371.114	371.113	0.576294	136.01666(13), 190.02737(46), 327.12531(17), 356.08963(21), 371.11349(100)	1.39226e+09	1.20865e+09	1.5547e+09
