# Supplementary material for: Unveiling the antimicrobial, biofilm inhibition, and photoprotective potential of Bupleurum falcatum L. for dermatological applications
Source: EXCLI J. 2025 Jul 11;24:779–96. doi: 10.17179/excli2025-8344 (PMC12381368; doi:10.17179/excli2025-8344)
Supplement: Supplementary data [file EXCLI-24-779-s-002.xlsx]

## Sheet: UVB experiment
UVB irradiation of cells (Absorbances)
Plate 1
															UVB Layout
	1	2	3	4	5	6	7	8	9	10	11	12			Plate 1-6
A	0.901	1.413	1.187	1.289	1.201	1.136	0.971	1.458	1.137	1.046	0.842	1.325	550			Control			M			USA 50			USA 100
B	0.992	1.094	1.013	0.987	0.864	0.939	0.771	0.924	0.774	0.844	0.636	0.741	550		A
C	0.877	0.797	0.833	0.843	0.997	0.929	0.728	0.768	0.8	1.056	0.749	0.982	550		B
D	0.097	0.111	0.116	0.144	0.146	0.129	0.14	0.119	0.11	0.11	0.109	0.099	550		C
E	0.876	1.15	0.903	0.869	0.864	1.034	0.672	0.868	0.963	1.054	0.757	0.727	550		D
F	0.937	0.998	0.654	0.694	0.874	0.753	0.857	0.858	0.774	0.891	0.96	0.841	550		E
G	1.007	1.079	0.779	0.724	0.805	0.686	1.048	0.935	0.685	0.728	0.54	0.859	550		F
H	0.869	0.956	0.726	0.865	0.626	0.814	1.228	0.961	0.595	0.437	0.427	0.485	550		G
															H
Plate 2
																	UVB- tech replicates				Plate 1 - N1 biological replicate 1
	1	2	3	4	5	6	7	8	9	10	11	12					Blank - tech replicates				Plate 2 - N2 biological replicate 2
A	0.657	0.738	0.673	0.933	0.947	0.915	0.663	0.711	0.677	0.779	0.515	0.709	550				50 mJ - tech replicates				Plate 3 - N3 biological replicate 3
B	0.692	0.77	0.671	0.757	0.724	0.729	0.667	0.697	0.73	0.691	0.667	0.681	550				150 mJ - tech replicates				Plate 4 - N4 biological replicate 4
C	0.703	0.71	0.673	0.846	0.895	0.699	0.815	0.707	0.772	0.703	0.69	0.522	550								Plate 5 - N5 biological replicate 5
D	0.098	0.111	0.103	0.107	0.11	0.106	0.109	0.113	0.115	0.119	0.112	0.103	550								Plate 6 - N6 biological replicate 6
E	0.536	0.593	0.545	0.666	0.695	0.64	0.659	0.598	0.681	0.591	0.587	0.464	550
F	0.689	0.636	0.585	0.661	0.665	0.564	0.514	0.53	0.633	0.623	0.617	0.532	550
G	0.581	0.621	0.615	0.668	0.664	0.642	0.63	0.597	0.631	0.596	0.458	0.409	550
H	0.987	0.615	0.56	0.592	0.609	0.661	0.417	0.476	0.481	0.491	0.563	0.307	550
Plate 3
	1	2	3	4	5	6	7	8	9	10	11	12
A	0.789	0.846	0.877	1.319	1.059	0.909	0.936	0.746	0.764	0.721	0.564	0.8	550
B	0.886	0.802	0.865	0.925	0.853	0.883	0.905	0.861	1.144	0.814	0.927	1.018	550
C	0.852	0.735	0.917	0.889	1.024	0.978	0.814	0.718	0.77	0.906	1.012	0.7	550
D	0.101	0.101	0.098	0.1	0.103	0.099	0.1	0.101	0.104	0.115	0.113	0.112	550
E	1.002	0.71	0.806	0.867	0.679	0.713	0.744	0.685	0.902	0.667	0.895	0.727	550
F	0.845	0.658	0.839	0.879	0.897	0.767	0.748	0.68	0.857	0.67	0.782	0.656	550
G	0.658	0.638	0.871	0.782	0.659	0.669	0.82	0.885	0.593	0.619	0.695	0.623	550
H	0.737	0.692	0.646	0.788	0.8	0.782	0.617	0.746	0.491	0.495	0.736	0.605	550
Plate 4
	1	2	3	4	5	6	7	8	9	10	11	12
A	0.386	0.451	0.415	0.405	0.658	0.477	0.618	0.475	0.551	0.562	0.685	0.678	550
B	0.428	0.438	0.432	0.47	0.533	0.564	0.663	0.962	0.62	0.548	0.644	0.761	550
C	0.43	0.426	0.477	0.45	0.578	0.419	0.536	0.675	0.588	0.645	0.849	0.637	550
D	0.127	0.14	0.171	0.191	0.213	0.212	0.259	0.367	0.224	0.296	0.256	0.238	550
E	0.274	0.417	0.478	0.442	0.573	0.531	0.604	0.6	0.578	0.653	0.685	0.708	550
F	0.361	0.448	0.477	0.512	0.504	0.641	0.558	0.726	0.5	0.653	0.672	0.619	550
G	0.683	0.52	0.445	0.454	0.456	0.452	0.612	0.919	0.632	0.731	0.906	0.571	550
H	0.375	0.334	0.305	0.342	0.354	0.385	0.389	0.405	0.375	0.653	0.615	0.624	550
Plate 5
	1	2	3	4	5	6	7	8	9	10	11	12
A	0.472	0.437	0.452	0.4	0.421	0.502	0.499	0.522	0.554	0.574	0.558	0.663	550
B	0.48	0.431	0.488	0.372	0.377	0.337	0.476	0.495	0.56	0.537	0.678	0.567	550
C	0.53	0.576	0.54	0.48	0.404	0.391	0.563	0.55	0.562	0.529	0.49	0.693	550
D	0.125	0.121	0.123	0.13	0.163	0.129	0.144	0.153	0.176	0.188	0.183	0.21	550
E	0.409	0.397	0.28	0.413	0.393	0.348	0.443	0.374	0.599	0.61	0.608	0.663	550
F	0.443	0.388	0.416	0.391	0.427	0.371	0.415	0.37	0.551	0.564	0.623	0.668	550
G	0.476	0.4	0.379	0.351	0.425	0.351	0.436	0.495	0.521	0.533	0.516	0.652	550
H	0.417	0.506	0.453	0.422	0.47	0.4	0.465	0.522	0.516	0.372	0.505	0.535	550
Plate 6
	1	2	3	4	5	6	7	8	9	10	11	12
A	0.313	0.421	0.457	0.425	0.456	0.449	0.427	0.456	0.482	0.481	0.513	0.517	550
B	0.419	0.429	0.433	0.455	0.454	0.38	0.381	0.452	0.426	0.573	0.487	0.521	550
C	0.353	0.401	0.45	0.424	0.379	0.402	0.352	0.422	0.359	0.539	0.565	0.583	550
D	0.123	0.121	0.119	0.13	0.137	0.148	0.177	0.165	0.173	0.178	0.188	0.185	550
E	0.335	0.357	0.385	0.392	0.468	0.404	0.4	0.451	0.36	0.427	0.422	0.43	550
F	0.408	0.381	0.368	0.393	0.476	0.446	0.392	0.459	0.378	0.415	0.413	0.438	550
G	0.364	0.412	0.389	0.417	0.396	0.444	0.367	0.365	0.466	0.452	0.386	0.434	550
H	0.421	0.42	0.344	0.375	0.366	0.424	0.459	0.383	0.356	0.38	0.396	0.398	550

## Sheet: Cytotoxicity
Cytotoxicity towards HaCaT skin cell line (absorbances measured in MTT assay)														Cytotoxicity layout
Plate 1														Plate 1
	1	2	3	4	5	6	7	8	9	10	11	12			M - N1			USA 50 - N1			USA 100 - N1			M - N2
A	1.398	1.534	1.21	1.51	0.998	1.061	1.481	1.422	1.139	1.065	1.183	1.166	550	A	M tecnical replicates	M tecnical replicates	M tecnical replicates	USA50 tech rep	USA50 tech rep	USA50 tech rep	USA100 tech rep	USA100 tech rep	USA100 tech rep	M tecnical replicates	M tecnical replicates	M tecnical replicates	800 µM
B	1.41	1.535	2.007	1.818	1.436	1.412	1.472	1.367	1.133	1.49	0.984	1.798	550	B	M tecnical replicates	M tecnical replicates	M tecnical replicates	USA50 tech rep	USA50 tech rep	USA50 tech rep	USA100 tech rep	USA100 tech rep	USA100 tech rep	M tecnical replicates	M tecnical replicates	M tecnical replicates	400 µM
C	0.74	1.536	1.801	1.863	2.086	1.442	1.655	1.958	1.413	1.815	1.919	1.572	550	C	M tecnical replicates	M tecnical replicates	M tecnical replicates	USA50 tech rep	USA50 tech rep	USA50 tech rep	USA100 tech rep	USA100 tech rep	USA100 tech rep	M tecnical replicates	M tecnical replicates	M tecnical replicates	200 µM
D	1.242	1.196	2.24	1.781	1.248	1.888	1.729	2.181	2.048	1.791	1.881	1.543	550	D	M tecnical replicates	M tecnical replicates	M tecnical replicates	USA50 tech rep	USA50 tech rep	USA50 tech rep	USA100 tech rep	USA100 tech rep	USA100 tech rep	M tecnical replicates	M tecnical replicates	M tecnical replicates	100 µM
E	1.134	1.033	1.578	1.355	1.516	1.344	1.77	1.859	2.074	1.627	1.797	1.75	550	E	M tecnical replicates	M tecnical replicates	M tecnical replicates	USA50 tech rep	USA50 tech rep	USA50 tech rep	USA100 tech rep	USA100 tech rep	USA100 tech rep	M tecnical replicates	M tecnical replicates	M tecnical replicates	50 µM
F	0.843	1.414	1.359	1.293	1.107	1.037	2.552	2.165	2.407	1.887	2.033	1.774	550	F	M tecnical replicates	M tecnical replicates	M tecnical replicates	USA50 tech rep	USA50 tech rep	USA50 tech rep	USA100 tech rep	USA100 tech rep	USA100 tech rep	M tecnical replicates	M tecnical replicates	M tecnical replicates	25 µM
G	0.713	1.466	1.758	1.228	1.279	1.375	1.901	2.34	1.601	1.913	1.726	1.484	550	G	M tecnical replicates	M tecnical replicates	M tecnical replicates	USA50 tech rep	USA50 tech rep	USA50 tech rep	USA100 tech rep	USA100 tech rep	USA100 tech rep	M tecnical replicates	M tecnical replicates	M tecnical replicates	0 µM=Control
H	0.076	0.076	0.083	0.075	0.096	0.089	0.107	0.121	0.19	0.12	0.098	0.176	550	H													Blank
Plate 2														Plate 2
	1	2	3	4	5	6	7	8	9	10	11	12			USA 50 - N2			USA 100 - N2			M -N3			USA 50 - N3
A	1.212	1.418	1.264	1.561	1.49	1.126	1.165	1.154	1.224	1.073	1.157	1.164	550	A	USA50 tech rep	USA50 tech rep	USA50 tech rep	USA100 tech rep	USA100 tech rep	USA100 tech rep	M tecnical replicates	M tecnical replicates	M tecnical replicates	USA50 tech rep	USA50 tech rep	USA50 tech rep	800 µM
B	1.414	1.445	1.236	1.406	1.208	1.338	1.432	1.425	1.158	1.304	1.126	1.186	550	B	USA50 tech rep	USA50 tech rep	USA50 tech rep	USA100 tech rep	USA100 tech rep	USA100 tech rep	M tecnical replicates	M tecnical replicates	M tecnical replicates	USA50 tech rep	USA50 tech rep	USA50 tech rep	400 µM
C	1.328	1.258	1.559	1.653	1.624	1.061	1.808	1.477	1.391	1.246	1.223	1.196	550	C	USA50 tech rep	USA50 tech rep	USA50 tech rep	USA100 tech rep	USA100 tech rep	USA100 tech rep	M tecnical replicates	M tecnical replicates	M tecnical replicates	USA50 tech rep	USA50 tech rep	USA50 tech rep	200 µM
D	1.531	1.696	1.683	2.044	1.7	1.727	1.202	1.682	1.311	1.155	1.353	1.372	550	D	USA50 tech rep	USA50 tech rep	USA50 tech rep	USA100 tech rep	USA100 tech rep	USA100 tech rep	M tecnical replicates	M tecnical replicates	M tecnical replicates	USA50 tech rep	USA50 tech rep	USA50 tech rep	100 µM
E	1.374	1.739	1.486	1.792	1.371	1.415	1.523	1.288	1.421	1.496	1.411	1.192	550	E	USA50 tech rep	USA50 tech rep	USA50 tech rep	USA100 tech rep	USA100 tech rep	USA100 tech rep	M tecnical replicates	M tecnical replicates	M tecnical replicates	USA50 tech rep	USA50 tech rep	USA50 tech rep	50 µM
F	1.491	1.36	2.053	1.355	1.655	2.089	1.969	1.678	1.384	1.306	1.328	1.535	550	F	USA50 tech rep	USA50 tech rep	USA50 tech rep	USA100 tech rep	USA100 tech rep	USA100 tech rep	M tecnical replicates	M tecnical replicates	M tecnical replicates	USA50 tech rep	USA50 tech rep	USA50 tech rep	25 µM
G	1.69	1.966	1.588	2.142	1.954	1.633	1.635	1.607	1.597	1.238	1.387	1.356	550	G	USA50 tech rep	USA50 tech rep	USA50 tech rep	USA100 tech rep	USA100 tech rep	USA100 tech rep	M tecnical replicates	M tecnical replicates	M tecnical replicates	USA50 tech rep	USA50 tech rep	USA50 tech rep	0 µM=Control
H	0.059	0.057	0.061	0.065	0.062	0.066	0.067	0.069	0.068	0.072	0.065	0.066	550	H													Blank
Plate 3														Plate 3
	1	2	3	4	5	6	7	8	9	10	11	12			USA 100 - N3
A	1.532	1.397	1.167	0.04	0.039	0.04	0.046	0.049	0.049	0.048	0.047	0.049	550	A	USA100 tech rep	USA100 tech rep	USA100 tech rep										800 µM
B	1.646	1.594	1.461	0.039	0.04	0.039	0.047	0.046	0.046	0.046	0.046	0.046	550	B	USA100 tech rep	USA100 tech rep	USA100 tech rep										400 µM
C	1.315	1.622	1.049	0.04	0.039	0.039	0.049	0.05	0.049	0.048	0.047	0.047	550	C	USA100 tech rep	USA100 tech rep	USA100 tech rep										200 µM
D	0.635	1.8	1.675	0.04	0.039	0.039	0.048	0.047	0.047	0.047	0.048	0.047	550	D	USA100 tech rep	USA100 tech rep	USA100 tech rep										100 µM
E	1.203	1.664	1.508	0.042	0.04	0.04	0.047	0.048	0.047	0.049	0.047	0.049	550	E	USA100 tech rep	USA100 tech rep	USA100 tech rep										50 µM
F	0.94	1.777	2.156	0.04	0.04	0.04	0.048	0.049	0.046	0.048	0.047	0.049	550	F	USA100 tech rep	USA100 tech rep	USA100 tech rep										25 µM
G	1.836	2.07	2.07	0.042	0.043	0.039	0.048	0.048	0.047	0.046	0.047	0.047	550	G	USA100 tech rep	USA100 tech rep	USA100 tech rep										0 µM=Control
H	0.063	0.064	0.071	0.042	0.043	0.04	0.048	0.05	0.048	0.047	0.048	0.049	550	H													Blank
Plate 4														Plate 4
	1	2	3	4	5	6	7	8	9	10	11	12			M - N4				USA 50 - N4				USA 100 - N4
A	0.572	0.501	0.465	0.501	0.522	0.609	0.581	0.555	0.505	0.476	0.472	0.588	550	A	M tecnical replicates	M tecnical replicates	M tecnical replicates	M tecnical replicates	USA50 tech rep	USA50 tech rep	USA50 tech rep	USA50 tech rep	USA100 tech rep	USA100 tech rep	USA100 tech rep	USA100 tech rep	800 µM
B	0.583	0.447	0.513	0.483	0.491	0.558	0.603	0.57	0.49	0.484	0.479	0.502	550	B	M tecnical replicates	M tecnical replicates	M tecnical replicates	M tecnical replicates	USA50 tech rep	USA50 tech rep	USA50 tech rep	USA50 tech rep	USA100 tech rep	USA100 tech rep	USA100 tech rep	USA100 tech rep	400 µM
C	0.479	0.642	0.577	0.552	0.672	0.644	0.582	0.598	0.461	0.535	0.552	0.548	550	C	M tecnical replicates	M tecnical replicates	M tecnical replicates	M tecnical replicates	USA50 tech rep	USA50 tech rep	USA50 tech rep	USA50 tech rep	USA100 tech rep	USA100 tech rep	USA100 tech rep	USA100 tech rep	200 µM
D	0.708	0.564	0.665	0.622	0.635	0.612	0.553	0.599	0.53	0.547	0.559	0.569	550	D	M tecnical replicates	M tecnical replicates	M tecnical replicates	M tecnical replicates	USA50 tech rep	USA50 tech rep	USA50 tech rep	USA50 tech rep	USA100 tech rep	USA100 tech rep	USA100 tech rep	USA100 tech rep	100 µM
E	0.734	0.621	0.672	0.618	0.65	0.677	0.641	0.662	0.632	0.521	0.549	0.583	550	E	M tecnical replicates	M tecnical replicates	M tecnical replicates	M tecnical replicates	USA50 tech rep	USA50 tech rep	USA50 tech rep	USA50 tech rep	USA100 tech rep	USA100 tech rep	USA100 tech rep	USA100 tech rep	50 µM
F	0.775	0.572	0.571	0.509	0.469	0.608	0.631	0.581	0.537	0.533	0.583	0.544	550	F	M tecnical replicates	M tecnical replicates	M tecnical replicates	M tecnical replicates	USA50 tech rep	USA50 tech rep	USA50 tech rep	USA50 tech rep	USA100 tech rep	USA100 tech rep	USA100 tech rep	USA100 tech rep	25 µM
G	0.752	0.771	0.681	0.553	0.729	0.645	0.708	0.583	0.554	0.507	0.513	0.634	550	G	M tecnical replicates	M tecnical replicates	M tecnical replicates	M tecnical replicates	USA50 tech rep	USA50 tech rep	USA50 tech rep	USA50 tech rep	USA100 tech rep	USA100 tech rep	USA100 tech rep	USA100 tech rep	0 µM=Control
H	0.053	0.058	0.057	0.055	0.054	0.057	0.056	0.056	0.054	0.054	0.061	0.058	550	H													Blank
Plate 5														Plate 5
	1	2	3	4	5	6	7	8	9	10	11	12			M - N5				USA 50 - N5				USA 100 - N6
A	0.445	0.571	0.532	0.763	0.696	0.574	0.673	0.763	0.546	0.575	0.543	0.802	550	A	M tecnical replicates	M tecnical replicates	M tecnical replicates	M tecnical replicates	USA50 tech rep	USA50 tech rep	USA50 tech rep	USA50 tech rep	USA100 tech rep	USA100 tech rep	USA100 tech rep	USA100 tech rep	800 µM
B	0.519	0.507	0.497	0.638	0.662	0.778	0.783	0.731	0.719	0.648	0.604	0.785	550	B	M tecnical replicates	M tecnical replicates	M tecnical replicates	M tecnical replicates	USA50 tech rep	USA50 tech rep	USA50 tech rep	USA50 tech rep	USA100 tech rep	USA100 tech rep	USA100 tech rep	USA100 tech rep	400 µM
C	0.448	0.514	0.593	0.555	0.519	0.596	0.488	0.641	0.61	0.571	0.551	0.628	550	C	M tecnical replicates	M tecnical replicates	M tecnical replicates	M tecnical replicates	USA50 tech rep	USA50 tech rep	USA50 tech rep	USA50 tech rep	USA100 tech rep	USA100 tech rep	USA100 tech rep	USA100 tech rep	200 µM
D	0.592	0.576	0.575	0.708	0.613	0.638	0.679	0.643	0.825	0.685	0.843	0.721	550	D	M tecnical replicates	M tecnical replicates	M tecnical replicates	M tecnical replicates	USA50 tech rep	USA50 tech rep	USA50 tech rep	USA50 tech rep	USA100 tech rep	USA100 tech rep	USA100 tech rep	USA100 tech rep	100 µM
E	0.354	0.789	0.545	0.767	0.789	0.709	0.663	0.637	0.715	0.684	0.685	0.834	550	E	M tecnical replicates	M tecnical replicates	M tecnical replicates	M tecnical replicates	USA50 tech rep	USA50 tech rep	USA50 tech rep	USA50 tech rep	USA100 tech rep	USA100 tech rep	USA100 tech rep	USA100 tech rep	50 µM
F	0.494	0.63	0.752	0.624	0.702	0.63	0.554	0.579	0.688	0.761	0.836	0.675	550	F	M tecnical replicates	M tecnical replicates	M tecnical replicates	M tecnical replicates	USA50 tech rep	USA50 tech rep	USA50 tech rep	USA50 tech rep	USA100 tech rep	USA100 tech rep	USA100 tech rep	USA100 tech rep	25 µM
G	0.587	0.59	0.645	0.779	0.767	0.796	0.568	0.796	0.853	0.774	0.824	0.699	550	G	M tecnical replicates	M tecnical replicates	M tecnical replicates	M tecnical replicates	USA50 tech rep	USA50 tech rep	USA50 tech rep	USA50 tech rep	USA100 tech rep	USA100 tech rep	USA100 tech rep	USA100 tech rep	0 µM=Control
H	0.051	0.054	0.058	0.06	0.06	0.057	0.061	0.058	0.059	0.058	0.061	0.062	550	H													Blank

## Sheet: Antibiofilm
Percentage of biofilm biomass production determined in CV assay compared to untreated cells, percentage values of three replicates.
Replicate	M			USA 50			Control	Control
	MIC	0.5 MIC	0.25 MIC	MIC	0.5 MIC	0.25 MIC	(M plate)	(USA 50 plate)
I	42.83	68.8	50.05	47.25	26.98	99.52	99.12	99.11
II	25.02	60.91	59.21	11.55	65.46	98.72	97.12	99.31
III	52.48	53.54	43.88	25.2	31.79	98.74	98.37	98.95
Average	40.11	61.08	51.05	28	41.41	98.99	98.2	99.12
Standard deviation	11.37	6.23	6.3	14.71	17.12	0.37	0.85	0.15
Percentage of EPS production determined in Congo red binding assay compared to untreated cells, percentage values of three replicates.
Replicate	M			USA 50			Control	Control
	MIC	0.5 MIC	0.25 MIC	MIC	0.5 MIC	0.25 MIC	(M plate)	(USA plate)
I	50	63.83	68.12	96.48	93.39	85.79	99.3	99.14
II	46.98	54.14	68.92	87.07	114.94	93.67	99.05	96.88
III	46.25	52.36	71.02	102.25	98.13	109.22	99.02	98.35
Average	47.74	56.78	69.35	95.27	102.15	96.23	99.12	98.12
Standard deviation	1.62	5.04	1.22	6.26	9.25	9.73	0.12	0.94
Percentage of eDNA production compared to untreated cells, percentage values of three replicates.
Replicate	M			USA 50			Control	Control
	MIC	0.5 MIC	0.25 MIC	MIC	0.5 MIC	0.25 MIC	(M samples)	(USA 50 samples)
I	16.45	22.05	50.78	17.29	13.52	15.15	98.49	99.68
II	11.25	32.87	50.45	17.55	10.55	17.19	98.53	98.21
III	17.97	15.26	52.98	20.93	14.36	13.59	98.97	99.27
Average	15.22	23.39	51.4	18.59	12.81	15.31	98.66	99.05
Standard deviation	2.88	7.25	1.12	1.66	1.63	1.47	0.22	0.62
